# Supplementary material for: Early microbial markers of periodontal and cardiometabolic diseases in ORIGINS
Source: NPJ Biofilms Microbiomes. 2022 Apr 20;8:30. doi: 10.1038/s41522-022-00289-w (PMC9021254; doi:10.1038/s41522-022-00289-w)
Supplement: Supplementary file 2 — Table S1 [file 41522_2022_289_MOESM2_ESM.xlsx]

## Sheet: canonical_pathogen_summary_tabl
Species	type	H_prevalence	D_prevalence	H_average_relative_abundance	H_SEM_relative_abundance	D_average_relative_abundance	D_SEM_relative_abundance
Treponema_denticola	Red Complex	0.510178	0.712121	0.00256845	0.000238071	0.0111896	0.000912849
Porphyromonas_gingivalis	Red Complex	0.195929	0.369697	0.00172839	0.000552583	0.0063922	0.00177682
Tanarella_forsythia	Red Complex	0.587786	0.778788	0.0017461	0.000182785	0.00606163	0.000611493
Aggregatibacter_actinomycetaemcomitans	other	0.0725191	0.112121	0.000440161	0.000107608	0.00252268	0.00144888
Campylobacter_gracilis	Orange Complex	0.991094	0.99697	0.0119415	0.000467134	0.0148578	0.00102356
Campylobacter_rectus	Orange Complex	0.97201	0.936364	0.00731572	0.000357637	0.00683721	0.000643606
Fusobacterium_nucleatum	Orange Complex	0.961832	0.978788	0.0602812	0.00220307	0.100188	0.00510161
Fusobacterium_periodonticum	Orange Complex	0.323155	0.254545	0.00266602	0.000279282	0.00162872	0.000306437
Prevotella_intermedia	Orange Complex	0.473282	0.475758	0.00405264	0.000494825	0.00725157	0.0013023
Prevotella_nigrescens	Orange Complex	0.858779	0.936364	0.00757624	0.000617823	0.0137504	0.00156569
Streptococcus_constellatus	Orange Complex	0.326972	0.518182	0.000319819	3.43927e-05	0.000775097	9.64175e-05
